# Supplementary material for: A MADS-box gene NtSVP regulates pedicel elongation by directly suppressing a KNAT1-like KNOX gene NtBPL in tobacco (Nicotiana tabacum L.)
Source: J Exp Bot. 2015 Jul 14;66(20):6233–44. doi: 10.1093/jxb/erv332 (PMC4588881; doi:10.1093/jxb/erv332)
Supplement: Supplementary Data [file supp_erv332_jexbot151217_file002.xlsx]

## Sheet: Sheet1
Supplementary dataset 1. List of differently-expressed genes in NtBPL-RNAi pedicels.
Up-regulated genes
Probe Name	Arabidopsis homologs	UniGeneID	Foldchange	Annotation
A_95_P193792	AT4G39730.1	Nta.7032	3.15605	Lipase/lipooxygenase, PLAT/LH2 family protein
A_95_P015286	AT4G39730.1	Nta.7032	3.07629	Lipase/lipooxygenase, PLAT/LH2 family protein
A_95_P262746	AT1G32100.1	Nta.10516	2.09591	pinoresinol reductase 1
A_95_P143067			5.68755	###
A_95_P090143			5.92576	###
A_95_P180672	AT2G38540.1	Nta.5447	3.90709	lipid transfer protein 1
A_95_P004711	AT3G43790.1	Nta.8361	3.5122	zinc induced facilitator-like 2
A_95_P099778			2.69469	###
A_95_P024656			2.34976	###
A_95_P023946	AT3G42170.1	Nta.5989	2.40044	BED zinc finger ;hAT family dimerisation domain
A_95_P092633		Nta.22157	3.24265	###
A_95_P151572			2.87988	###
A_95_P243522	AT2G38540.1	Nta.5447	3.90542	lipid transfer protein 1
A_95_P094088			3.05063	###
A_95_P078195			2.05896	###
A_95_P284928		Nta.15085	2.17254	###
A_95_P145942	AT4G23160.1	Nta.22991	3.94729	cysteine-rich RLK (RECEPTOR-like protein kinase)8
A_95_P303673	AT4G27430.2	Nta.18887	2.29484	COP1-interacting protein 7
A_95_P126907			2.70926	###
A_95_P028456	AT5G52390.1	Nta.2645	3.80826	PAR1 protein
A_95_P028711	AT3G12500.1	Nta.17203	2.76659	basic chitinase
A_95_P032371	AT5G05340.1	Nta.3688	5.13574	Peroxidase superfamily protein
A_95_P268941	AT5G59310.1	Nta.11810	3.8133	lipid transfer protein 4
A_95_P249267	AT3G04720.1	Nta.6935	2.65488	pathogenesis-related 4
A_95_P163538			6.92635	###
A_95_P144122	AT3G22600.1	Nta.12354	5.74422	Bifunctional inhibitor/lipid-transfer protein/seed storage 2S albumin superfamily protein
A_95_P124822	AT5G12380.1	Nta.1145	3.28811	annexin 8
A_95_P126557			3.49012	###
A_95_P210162	AT1G29670.1	Nta.10634	3.05747	GDSL-like Lipase/Acylhydrolase superfamily protein
A_95_P163927	AT4G01850.2	Nta.2644	4.93046	S-adenosylmethionine synthetase 2
A_95_P000176		Nta.9367	5.75725	###
A_95_P130292	AT1G78380.1	Nta.6423	3.15661	glutathione S-transferase TAU 19
A_95_P004311		Nta.9367	3.24144	###
A_95_P107432	AT5G20630.1	Nta.2591	3.09843	germin 3
A_95_P079865			2.8659	###
A_95_P001726	AT2G21660.2	Nta.3945	2.97209	cold, circadian rhythm, and rna binding 2
A_95_P267066	AT3G22310.1	Nta.11425	3.15038	putative mitochondrial RNA helicase 1
A_95_P113793	AT5G20630.1	Nta.2591	4.00488	germin 3
A_95_P192292			3.04697	###
A_95_P206592	AT5G42800.1	Nta.9951	2.75362	dihydroflavonol 4-reductase
A_95_P127392			2.55541	###
A_95_P001076		Nta.8046	2.65054	###
A_95_P187637			4.32941	###
A_95_P205677			3.56461	###
A_95_P109172	AT4G35160.1	Nta.2752	3.50834	O-methyltransferase family protein
A_95_P108017	AT2G21660.1	Nta.21900	3.14081	cold, circadian rhythm, and rna binding 2
A_95_P086565	AT4G32910.1	Nta.15256	2.68833	CONTAINS InterPro DOMAIN/s: Nuclear pore complex protein, Nucleoporin Nup85-like
A_95_P271816	AT1G10970.1	Nta.12415	2.80542	zinc transporter 4 precursor
A_95_P233979	AT5G20630.1	Nta.2591	3.63982	germin 3
A_95_P110112		Nta.9367	2.35145	###
A_95_P014526			2.47787	###
A_95_P158977	AT5G58390.1	Nta.9587	2.89958	Peroxidase superfamily protein
A_95_P004536	AT5G58390.1	Nta.9587	2.83387	Peroxidase superfamily protein
A_95_P092863			2.69856	###
A_95_P178312	AT5G05340.1	Nta.2015	2.59727	Peroxidase superfamily protein
A_95_P080920	AT5G06870.1	Nta.22042	2.62873	polygalacturonase inhibiting protein 2
A_95_P120132			2.29531	###
A_95_P149797	AT5G20630.1	Nta.2591	3.96572	germin 3
A_95_P131407			2.42637	###
A_95_P115752	AT3G22310.1	Nta.11425	2.40151	putative mitochondrial RNA helicase 1
A_95_P135167	AT3G42170.1	Nta.5989	2.93229	BED zinc finger ;hAT family dimerisation domain
A_95_P137992	AT1G10970.1	Nta.12415	2.69779	zinc transporter 4 precursor
A_95_P057296	AT3G23600.1	Nta.5152	2.33537	alpha/beta-Hydrolases superfamily protein
A_95_P005571		Nta.2357	2.30519	###
A_95_P002151		Nta.8231	2.12394	###
A_95_P015991	AT3G42170.1	Nta.5989	2.75718	BED zinc finger ;hAT family dimerisation domain
A_95_P279848		Nta.14057	2.17319
A_95_P020531	AT4G33720.1	Nta.1814	2.93717	CAP (Cysteine-rich secretory proteins, Antigen 5, and Pathogenesis-related 1 protein) superfamily protein
A_95_P139347			2.54967	###
A_95_P277183		Nta.13517	2.44849	###
A_95_P277183			2.244	###
A_95_P277183		Nta.1814	3.09544	###
A_95_P277183		Nta.16404	2.14005	###
A_95_P279148			2.07481	###
A_95_P274558	AT2G39130.1	Nta.12988	2.2277	Transmembrane amino acid transporter family protein
A_95_P027331			2.60222	###
A_95_P108772	AT4G33720.1	Nta.1814	2.98297	CAP (Cysteine-rich secretory proteins, Antigen 5, and Pathogenesis-related 1 protein) superfamily protein
A_95_P076380			2.67322	###
A_95_P274518		Nta.12980	2.36272	###
A_95_P031731			2.17277	###
A_95_P215647			2.65604	###
A_95_P276978			2.52408	###
A_95_P117547	AT3G24520.1	Nta.11517	2.11877	heat shock transcription factor C1
A_95_P281498		Nta.14389	2.19128	###
A_95_P083535			2.50143	###
A_95_P221632	AT1G12480.1	Nta.23092	2.60739	C4-dicarboxylate transporter/malic acid transport protein
A_95_P016771	AT1G21460.1	Nta.1116	2.38238	Nodulin MtN3 family protein
A_95_P032281			2.74418	###
A_95_P242452		Nta.5157	2.86916	###
A_95_P089268			2.46323	###
A_95_P297673		Nta.17676	2.77667	###
A_95_P003871	AT4G33720.1	Nta.1814	3.11009	CAP (Cysteine-rich secretory proteins, Antigen 5, and Pathogenesis-related 1 protein) superfamily protein
A_95_P141107			2.63224	###
A_95_P116797	AT5G47650.1	Nta.1547	2.23693	nudix hydrolase homolog 2
A_95_P107994	AT3G45010.1	Nta.5659	2.69999	serine carboxypeptidase-like 48
A_95_P222402			2.39196	###
A_95_P065680			2.41208	###
A_95_P030616			2.37644	###
A_95_P116042			2.93499	###
A_95_P164432	AT4G39730.1	Nta.5672	2.57266	Lipase/lipooxygenase, PLAT/LH2 family protein
A_95_P146657			2.50567	###
A_95_P213107		Nta.27166	3.05593	###
A_95_P224852	AT1G72310.1	Nta.297	2.6907	RING/U-box superfamily protein
A_95_P000771	AT2G38870.1	Nta.4180	2.81022	Serine protease inhibitor, potato inhibitor I-type family protein
A_95_P154087			3.22984	###
A_95_P154667	AT3G26300.1	Nta.7475	2.61074	cytochrome P450, family 71, subfamily B, polypeptide 34
A_95_P146957			2.55926	###
A_95_P124977			2.72403	###
A_95_P155197	AT3G24520.1	Nta.11517	2.58112	heat shock transcription factor C1
A_95_P298238	AT3G15650.1	Nta.17791	2.84359	alpha/beta-Hydrolases superfamily protein
A_95_P091298	AT2G04865.1	Nta.15110	3.2708	Aminotransferase-like, plant mobile domain family protein
A_95_P091023			2.93988	###
A_95_P011017	AT2G40610.1	Nta.4019	2.58812	expansin A8
A_95_P202727			2.99745	###
A_95_P215782			2.71801	###
A_95_P110562	AT5G67360.1	Nta.12597	3.24888	Subtilase family protein
A_95_P131732			2.76776	###
A_95_P212272			3.57508	###
A_95_P079770			2.97383	###
A_95_P025286			3.55152	###
A_95_P128037		Nta.16629	2.97535	###
A_95_P121647	AT5G64250.2	Nta.8410	3.16271	Aldolase-type TIM barrel family protein
A_95_P059431			2.99728	###
A_95_P262531		Nta.10473	2.91637	###
A_95_P138877	AT5G67360.1	Nta.12597	3.81659	Subtilase family protein
A_95_P218222			3.40411	###
A_95_P140632	AT4G17030.1	Nta.430	4.08094	expansin-like B1
A_95_P147677	AT5G67360.1	Nta.12597	4.00057	Subtilase family protein
A_95_P303973		Nta.18947	3.42449	###
A_95_P002111		Nta.10049	3.80152	###
A_95_P132222		Nta.22707	5.61097	###
A_95_P019661			4.23005	###
A_95_P110317			4.73184	###
A_95_P123322		Nta.9711	4.55853	###
A_95_P004526	AT1G15520.1	Nta.8869	5.4685	pleiotropic drug resistance 12
A_95_P219207	AT4G36610.1	Nta.5396	5.7822	alpha/beta-Hydrolases superfamily protein
A_95_P005211	AT4G16260.1	Nta.2852	8.32627	Glycosyl hydrolase superfamily protein
A_95_P122097			7.47282	###
A_95_P108632	AT4G36610.1	Nta.5396	7.83277	alpha/beta-Hydrolases superfamily protein
A_95_P000261		Nta.9427	8.7616	###
A_95_P257981		Nta.9427	9.77733	###
A_95_P201372			9.32607	###
A_95_P156817		Nta.9427	10.1588	###
A_95_P223662	AT4G17030.1	Nta.22397	15.233	expansin-like B1
A_95_P040941			2.17211	###
A_95_P255489	AT5G05270.2	Nta.8793	2.12708	Chalcone-flavanone isomerase family protein
A_95_P296903	AT4G36760.1	Nta.17520	2.21403	aminopeptidase P1
A_95_P202682	AT2G41970.1	Nta.435	2.22147	Protein kinase superfamily protein
A_95_P138682	AT2G37900.1	Nta.22843	2.42208	Major facilitator superfamily protein
A_95_P263256		Nta.10623	2.19859	###
A_95_P015071	AT5G18900.1	Nta.11626	2.16298	2-oxoglutarate (2OG) and Fe(II)-dependent oxygenase superfamily protein
A_95_P007246	AT4G30190.2	Nta.4348	2.44834	H(+)-ATPase 2
A_95_P155127	AT5G43210.1	Nta.15319	2.24965	Excinuclease ABC, C subunit, N-terminal
A_95_P046256			2.42062	###
A_95_P038201	AT1G75210.1	Nta.14896	2.21592	HAD-superfamily hydrolase, subfamily IG, 5'-nucleotidase
A_95_P229434	AT3G16370.1	Nta.1462	2.20994	GDSL-like Lipase/Acylhydrolase superfamily protein
A_95_P083715			2.18843	###
A_95_P222762			2.63708	###
A_95_P154287			2.69124	###
A_95_P164942	AT2G25625.2	Nta.8091	2.15705	unknown protein
A_95_P209302			2.19406	###
A_95_P296138			2.59757	###
A_95_P232989		Nta.2332	2.53556	###
A_95_P074075			2.44453	###
A_95_P119722			2.4159	###
A_95_P211627			2.43906	###
A_95_P273256	AT3G12460.1	Nta.12719	2.24521	Polynucleotidyl transferase, ribonuclease H-like superfamily protein
A_95_P084115			2.96982	###
A_95_P216337	AT5G39950.1	Nta.8585	3.08444	thioredoxin 2
A_95_P027261			2.52026	###
A_95_P066080			2.71091	###
A_95_P010116	AT4G34710.2	Nta.5221	2.70702	arginine decarboxylase 2
A_95_P307163	AT5G06270.1	Nta.19587	2.31697	unknown protein
A_95_P214157			2.34624	###
A_95_P210437			2.96608	###
A_95_P127202	AT2G17500.4	Nta.537	2.1911	Auxin efflux carrier family protein
A_95_P270321	AT3G51240.1	Nta.12099	2.20681	flavanone 3-hydroxylase
A_95_P013111			2.75791	###
A_95_P151527	AT5G54510.1	Nta.23121	2.29661	Auxin-responsive GH3 family protein
A_95_P018216			2.41527	###
A_95_P261116	AT1G73930.2	Nta.10184	2.04786	unknown protein
A_95_P203037		Nta.5693	2.49546	###
A_95_P074215			2.62902	###
A_95_P052851			2.29348	###
A_95_P077700	AT5G17920.2	Nta.22017	2.52583	Cobalamin-independent synthase family protein
A_95_P289508		Nta.16027	2.91653	###
A_95_P042716			2.19386	###
A_95_P104382			2.77693	###
A_95_P241960			3.36589	###
A_95_P189022			2.39203	###
A_95_P051771			2.40278	###
A_95_P287023		Nta.15523	2.65746	###
A_95_P252259	AT4G05000.2	Nta.8025	3.21516	Vacuolar protein sorting-associated protein VPS28 family protein
A_95_P267481		Nta.11511	2.22516	###
A_95_P023711			2.38837	###
A_95_P306913	AT1G70830.5	Nta.19537	3.49216	MLP-like protein 28
A_95_P218682	AT3G63470.1	Nta.11554	2.83954	serine carboxypeptidase-like 40
A_95_P176632		Nta.9409	2.86075	###
A_95_P218647			2.9324	###
A_95_P120677	AT5G19150.2	Nta.17328	3.07324	pfkB-like carbohydrate kinase family protein
A_95_P029676		Nta.3262	3.32017	###
A_95_P138467	AT5G39660.2	Nta.17077	2.89273	cycling DOF factor 2
A_95_P210692	AT3G02885.1	Nta.8147	6.01615	GAST1 protein homolog 5
A_95_P143642		Nta.12459	2.70718	###
A_95_P148647			2.94536	###
A_95_P091988			3.54171	###
A_95_P297038	AT3G55580.1	Nta.17548	3.13455	Regulator of chromosome condensation (RCC1) family protein
A_95_P100438			2.54836	###
A_95_P059236	AT5G61150.2	Nta.10393	3.32259	leo1-like family protein
A_95_P101903			3.58422	###
A_95_P294718	AT5G39660.2	Nta.17077	3.36798	cycling DOF factor 2
A_95_P001016	AT1G29000.1	Nta.9919	2.83656	Heavy metal transport/detoxification superfamily protein
A_95_P031581			2.52418	###
A_95_P133657	AT1G77990.1	Nta.22723	4.08637	STAS domain / Sulfate transporter family
A_95_P135737	AT1G08465.1	Nta.11597	2.50676	Plant-specific transcription factor YABBY family protein
A_95_P145672			3.77688	###
A_95_P267906	AT1G08465.1	Nta.11597	2.7835	Plant-specific transcription factor YABBY family protein
A_95_P004671	AT1G21380.1	Nta.319	4.6397	Target of Myb protein 1
A_95_P159002	AT2G22860.1	Nta.23248	3.69099	phytosulfokine 2 precursor
A_95_P293643		Nta.16861	4.62066	###
A_95_P004366	AT1G21380.1	Nta.319	6.14432	Target of Myb protein 1
A_95_P307543	AT4G35160.1	Nta.19664	3.83524	O-methyltransferase family protein
A_95_P134342		Nta.16861	5.47974	###
A_95_P000196			6.45999	###
A_95_P060930			3.88146	###
A_95_P276558	AT4G31640.1	Nta.13392	7.05237	transcriptional factor B3 family protein
A_95_P282713	AT1G51355.1	Nta.14633	3.92818	unknown protein
A_95_P206712			2.72271	###
A_95_P127192			14.2624	###
A_95_P228979	AT2G32990.1	Nta.1352	2.8397	glycosyl hydrolase 9B8
Down-regulated genes
Probe Name	Arabidopsis homologs	UniGeneID	Foldchange	Annotation
A_95_P147802	AT1G48130.1	Nta.1797	0.288376	1-cysteine peroxiredoxin 1
A_95_P230874	AT1G48130.1	Nta.1797	0.263143	1-cysteine peroxiredoxin 1
A_95_P035458	###		0.451305	###
A_95_P315973	###		0.322689	###
A_95_P302713	###	Nta.18695	0.274111	###
A_95_P298223	AT4G21110.1	Nta.17788	0.224223	G10 family protein
A_95_P154557	AT5G10600.1	Nta.23180	0.40226	cytochrome P450, family 81, subfamily K, polypeptide 2
A_95_P071405	###		0.368478	###
A_95_P296323	AT3G62630.1	Nta.17404	0.388599	Protein of unknown function (DUF1645)
A_95_P030911	###	Nta.15704	0.384433	###
A_95_P316793	AT3G10470.1	Nta.21526	0.41137	C2H2-type zinc finger family protein
A_95_P162382	AT1G02780.1	Nta.5978	0.445064	Ribosomal protein L19e family protein
A_95_P147922	AT5G52300.2	Nta.3905	0.344657	CAP160 protein
A_95_P030456	###		0.30426	###
A_95_P163832	AT5G10170.1	Nta.2772	0.421843	myo-inositol-1-phosphate synthase 3
A_95_P206207	###		0.47597	###
A_95_P104477	AT2G19810.1	Nta.6527	0.451556	CCCH-type zinc finger family protein
A_95_P101668	###		0.447915	###
A_95_P303573	AT1G56210.1	Nta.18867	0.382807	Heavy metal transport/detoxification superfamily protein
A_95_P059266	###		0.446815	###
A_95_P050921	###		0.191754	###
A_95_P240858	###	Nta.4473	0.437794	###
A_95_P065040	AT2G45210.1	Nta.3096	0.244044	Saur-like auxin-responsive protein-related
A_95_P238884	AT5G52300.2	Nta.3905	0.229575	CAP160 protein
A_95_P311073	AT2G40730.1	Nta.20375	0.444432	Protein kinase family protein with ARM repeat domain
A_95_P020661	###		0.435034	###
A_95_P051256	AT2G14900.1	Nta.3268	0.232593	Gibberellin-regulated family protein
A_95_P091093	###		0.466684	###
A_95_P024021	###		0.372115	###
A_95_P079575	###		0.446387	###
A_95_P213322	AT3G27200.1	Nta.12266	0.497399	Cupredoxin superfamily protein
A_95_P143982	###	Nta.8076	0.444629	###
A_95_P051806	AT4G35440.1	Nta.10277	0.40891	chloride channel E
A_95_P154242	AT1G80340.1	Nta.9957	0.178934	hormone metabolism.gibberelin.synthesis-degradation.GA3 oxidase
A_95_P299413	###	Nta.18035	0.486969	###
A_95_P099803	###		0.465303	###
A_95_P106782	AT1G28330.4	Nta.2605	0.484578	dormancy-associated protein-like 1
A_95_P180332	###		0.48727	###
A_95_P084375	###		0.473457	###
A_95_P070450	###		0.462064	###
A_95_P023266	AT2G37870.1	Nta.10679	0.457807	Bifunctional inhibitor/lipid-transfer protein/seed storage 2S albumin superfamily protein
A_95_P157287	AT2G16850.1	Nta.5395	0.451093	plasma membrane intrinsic protein 2;8
A_95_P270536	AT2G28305.1	Nta.12147	0.456274	Putative lysine decarboxylase family protein
A_95_P228674	AT5G40800.1	Nta.1275	0.461642	unknown protein
A_95_P295253	AT1G33800.1	Nta.17185	0.482188	Protein of unknown function (DUF579)
A_95_P096873	AT2G26710.1	Nta.15867	0.484222	Cytochrome P450 superfamily protein
A_95_P109582	AT5G02160.1	Nta.5433	0.487942	unknown protein
A_95_P030171	###		0.452862	###
A_95_P217132	###		0.42346	###
A_95_P297298	AT4G02715.1	Nta.17600	0.444126	unknown protein
A_95_P100733	###		0.46449	###
A_95_P012577	AT5G43700.1	Nta.6925	0.462996	AUX/IAA transcriptional regulator family protein
A_95_P012706	AT4G27450.1	Nta.801	0.384177	Aluminium induced protein with YGL and LRDR motifs
A_95_P026201	AT4G27450.1	Nta.801	0.363658	Aluminium induced protein with YGL and LRDR motifs
A_95_P042861	###		0.464513	###
A_95_P225257	AT1G22070.1	Nta.409	0.476881	TGA1A-related gene 3
A_95_P103317	AT3G09390.1	Nta.2549	0.475519	metallothionein 2A
A_95_P109032	AT2G37120.1	Nta.2821	0.479408	S1FA-like DNA-binding protein
A_95_P081625	###		0.475657	###
A_95_P114577	###	Nta.5551	0.455937	###
A_95_P211542	###		0.445052	###
A_95_P016126	AT4G25660.1	Nta.326	0.456665	PPPDE putative thiol peptidase family protein
A_95_P050581	###		0.408165	###
A_95_P029196	###		0.379181	###
A_95_P108557	AT5G02380.1	Nta.7094	0.42559	metallothionein 2B
A_95_P227734	AT1G75500.2	Nta.1042	0.400923	Walls Are Thin 1
A_95_P164392	###	Nta.8470	0.440184	###
A_95_P190667	AT4G16780.1	Nta.5496	0.44001	homeobox protein 2
A_95_P052796	###	Nta.10292	0.441582	###
A_95_P112357	###		0.44307	###
A_95_P182737	AT5G35735.1	Nta.8872	0.297473	Auxin-responsive family protein
A_95_P141377	###		0.43731	###
A_95_P106487	AT1G28330.4	Nta.2605	0.44543	dormancy-associated protein-like 1
A_95_P163282	AT3G23920.1	Nta.6530	0.436909	beta-amylase 1
A_95_P231484	AT3G11450.1	Nta.1944	0.419281	DnaJ domain ;Myb-like DNA-binding domain
A_95_P110477	AT4G27960.2	Nta.7534	0.369676	ubiquitin conjugating enzyme 9
A_95_P007826	###		0.418359	###
A_95_P081475	###		0.431667	###
A_95_P120272	###		0.394872	###
A_95_P041946	AT5G66120.2	Nta.6394	0.404848	3-dehydroquinate synthase, putative
A_95_P224847	AT3G27150.1	Nta.296	0.391213	Galactose oxidase/kelch repeat superfamily protein
A_95_P146637	###		0.414784	###
A_95_P021956	###		0.30859	###
A_95_P185872	###		0.425917	###
A_95_P251597	###	Nta.7533	0.433866	###
A_95_P176997	###		0.405695	###
A_95_P111122	###		0.423431	###
A_95_P139427	###		0.30148	###
A_95_P264951	AT4G32272.1	Nta.10980	0.390561	Nucleotide/sugar transporter family protein
A_95_P104042	###		0.419287	###
A_95_P029881	###		0.408659	###
A_95_P221282	###		0.392479	###
A_95_P222277	###		0.35731	###
A_95_P250087	AT2G35510.1	Nta.7153	0.352838	similar to RCD one 1
A_95_P232359	AT1G74310.1	Nta.2167	0.389006	heat shock protein 101
A_95_P229864	AT1G34470.1	Nta.1560	0.394192	Protein of unknown function (DUF803)
A_95_P121097	AT2G26490.1	Nta.22454	0.329287	Transducin/WD40 repeat-like superfamily protein
A_95_P103492	AT4G11385.1	Nta.5427	0.388521	unknown protein
A_95_P291883	AT2G20840.1	Nta.16504	0.381428	Secretory carrier membrane protein (SCAMP) family protein
A_95_P105037	###		0.368435	###
A_95_P238389	AT1G62510.1	Nta.3787	0.359636	Bifunctional inhibitor/lipid-transfer protein/seed storage 2S albumin superfamily protein
A_95_P000841	AT4G11385.1	Nta.5427	0.384075	unknown protein
A_95_P114217	AT3G09390.1	Nta.2549	0.403389	metallothionein 2A
A_95_P103607	AT4G24520.1	Nta.2931	0.383462	P450 reductase 1
A_95_P195092	###		0.368146	###
A_95_P104512	AT4G27960.2	Nta.9453	0.336167	ubiquitin conjugating enzyme 9
A_95_P145632	###	Nta.12532	0.359641	###
A_95_P104012	AT3G48890.1	Nta.958	0.392587	membrane-associated progesterone binding protein 3
A_95_P229779	AT4G32020.1	Nta.1539	0.40063	unknown protein
A_95_P249137	AT3G59480.1	Nta.6905	0.372984	pfkB-like carbohydrate kinase family protein
A_95_P191792	###		0.331579	###
A_95_P007131	###		0.350192	###
A_95_P283463	AT5G65800.1	Nta.14789	0.347308	ACC synthase 5
A_95_P283733	AT1G58807.1	Nta.14844	0.388152	Disease resistance protein (CC-NBS-LRR class) family
A_95_P118957	AT5G15630.1	Nta.22362	0.350486	COBRA-like extracellular glycosyl-phosphatidyl inositol-anchored protein family
A_95_P110567	AT3G09390.1	Nta.2844	0.348768	metallothionein 2A
A_95_P180542	###		0.345932	###
A_95_P300878	###	Nta.18328	0.368239	###
A_95_P184442	###		0.3822	###
A_95_P191797	###		0.34364	###
A_95_P079100	###		0.352275	###
A_95_P148977	###		0.302124	###
A_95_P075295	###		0.321171	###
A_95_P239854	AT3G09270.1	Nta.4168	0.320417	glutathione S-transferase TAU 8
A_95_P164172	AT3G54040.1	Nta.5723	0.301241	PAR1 protein
A_95_P138422	AT3G17090.2	Nta.22836	0.335808	Protein phosphatase 2C family protein
A_95_P188312	###		0.308659	###
A_95_P238954	AT2G16430.2	Nta.3924	0.329268	purple acid phosphatase 10
A_95_P032961	AT2G27660.1	Nta.9982	0.276274	Cysteine/Histidine-rich C1 domain family protein
A_95_P107097	AT4G27130.1	Nta.2937	0.287404	Translation initiation factor SUI1 family protein
A_95_P209607	###		0.328974	###
A_95_P115072	AT4G35770.1	Nta.4368	0.278766	Rhodanese/Cell cycle control phosphatase superfamily protein
A_95_P111837	AT4G11385.1	Nta.5427	0.324778	unknown protein
A_95_P140992	AT1G21140.1	Nta.22583	0.295671	Vacuolar iron transporter (VIT) family protein
A_95_P110952	AT4G11385.1	Nta.5427	0.300748	unknown protein
A_95_P273681	AT5G25560.4	Nta.12807	0.315758	CHY-type/CTCHY-type/RING-type Zinc finger protein
A_95_P156247	AT4G11385.1	Nta.5427	0.311106	unknown protein
A_95_P011026	AT5G66400.1	Nta.7304	0.308757	Dehydrin family protein
A_95_P201082	###		0.327192	###
A_95_P240579	AT4G35770.1	Nta.4368	0.250023	Rhodanese/Cell cycle control phosphatase superfamily protein
A_95_P140682	###	Nta.8134	0.281815	###
A_95_P028556	AT4G16190.1	Nta.4138	0.285929	Papain family cysteine protease
A_95_P160917	AT1G09920.1	Nta.662	0.299425	TRAF-type zinc finger-related
A_95_P186307	###		0.244708	###
A_95_P038171	AT4G04770.1	Nta.3298	0.305609	ATP binding cassette protein 1
A_95_P208298	###		0.27064	###
A_95_P028616	###		0.263966	###
A_95_P241210	###	Nta.4605	0.251105	###
A_95_P268586	AT1G80440.1	Nta.11738	0.221346	Galactose oxidase/kelch repeat superfamily protein
A_95_P145087	AT5G07050.1	Nta.22970	0.296646	nodulin MtN21 /EamA-like transporter family protein
A_95_P235364	AT2G45380.1	Nta.3019	0.311428
A_95_P202932	###		0.276518	###
A_95_P026011	###		0.264214	###
A_95_P137167	AT1G17870.1	Nta.26431	0.283858	ethylene-dependent gravitropism-deficient and yellow-green-like 3
A_95_P215222	AT4G10270.1	Nta.21937	0.295685	Wound-responsive family protein
A_95_P132047	###		0.225434	###
A_95_P103392	AT4G38400.1	Nta.2943	0.269301	expansin-like A2
A_95_P203092	###		0.259155	###
A_95_P224867	AT1G75380.3	Nta.301	0.243142	bifunctional nuclease in basal defense response 1
A_95_P301853	AT2G04630.1	Nta.18523	0.263408	RNA polymerase Rpb6
A_95_P276508	###	Nta.13382	0.221699	###
A_95_P198157	###		0.204214	###
A_95_P023751	###		0.199244	###
A_95_P246692	AT4G21320.1	Nta.6269	0.184616	Aldolase-type TIM barrel family protein
A_95_P031096	###		0.179414	###
A_95_P134002	AT2G46240.1	Nta.16764	0.185867	BCL-2-associated athanogene 6
A_95_P254324	AT5G08290.1	Nta.8507	0.170418	mRNA splicing factor, thioredoxin-like U5 snRNP
A_95_P159477	AT2G39030.1	Nta.9881	0.142445	Acyl-CoA N-acyltransferases (NAT) superfamily protein
A_95_P207657	###		0.149218	###
A_95_P154622	AT3G46620.1	Nta.7239	0.171424	zinc finger (C3HC4-type RING finger) family protein
A_95_P202692	###		0.153182	###
A_95_P103377	AT3G12630.1	Nta.2522	0.157564	A20/AN1-like zinc finger family protein
A_95_P107407	###	Nta.2531	0.143029	###
A_95_P159247	###	Nta.8902	0.130697	###
A_95_P231164	AT3G12580.1	Nta.1863	0.14653	heat shock protein 70
A_95_P198097	###		0.127066	###
A_95_P246647	AT4G10250.1	Nta.6254	0.0883412	HSP20-like chaperones superfamily protein
A_95_P023806	###		0.116226	###
A_95_P003586	AT5G59720.1	Nta.893	0.105759	heat shock protein 18.2
A_95_P120682	AT1G53540.1	Nta.9679	0.0822988	HSP20-like chaperones superfamily protein
A_95_P130862	AT2G29500.1	Nta.26900	0.0949779	HSP20-like chaperones superfamily protein
A_95_P003331	AT4G01470.1	Nta.7289	0.0924764	tonoplast intrinsic protein 1;3
A_95_P123417	###		0.0727893	###
A_95_P014176	AT1G53540.1	Nta.9679	0.0688625	HSP20-like chaperones superfamily protein
A_95_P000306	###		0.0467998	###
A_95_P177912	###		0.0224069	###
A_95_P093658	###	Nta.6991	0.481514	###
A_95_P111027	AT2G36880.2	Nta.2658	0.463988	methionine adenosyltransferase 3
A_95_P088653	AT3G57870.1	Nta.6603	0.435431	sumo conjugation enzyme 1
A_95_P102722	AT3G19760.1	Nta.6675	0.482754	eukaryotic initiation factor 4A-III
A_95_P281663	###	Nta.14422	0.393362	###
A_95_P019916	AT5G55230.1	Nta.8199	0.35469	microtubule-associated proteins 65-1
A_95_P071240	###	Nta.10774	0.470545	###
A_95_P092553	###		0.458231	###
A_95_P099598	AT5G08530.1	Nta.478	0.45932	51 kDa subunit of complex I
A_95_P138927	AT3G14360.1	Nta.12322	0.444851	alpha/beta-Hydrolases superfamily protein
A_95_P025771	AT1G65820.1	Nta.2676	0.396072	microsomal glutathione s-transferase, putative
A_95_P221187	###		0.424356	###
A_95_P221472	###		0.452418	###
A_95_P092918	AT3G20510.1	Nta.15779	0.465869	Transmembrane proteins 14C
A_95_P215257	AT5G25610.1	Nta.11424	0.19296	BURP domain-containing protein
A_95_P289648	AT5G03610.1	Nta.16055	0.460867	GDSL-like Lipase/Acylhydrolase superfamily protein
A_95_P126917	###		0.247919	###
A_95_P152292	AT3G14360.1	Nta.12322	0.430601	alpha/beta-Hydrolases superfamily protein
A_95_P239464	AT5G35620.1	Nta.4060	0.356897	Eukaryotic initiation factor 4E protein
A_95_P259146	###		0.433246	###
A_95_P070700	AT3G09630.1	Nta.6377	0.382692	Ribosomal protein L4/L1 family
A_95_P030522	###		0.457541	###
A_95_P006456	AT2G27720.1	Nta.3057	0.381731	60S acidic ribosomal protein family
A_95_P300983	AT2G26570.1	Nta.18349	0.454897	Plant protein of unknown function (DUF827)
A_95_P288048	AT3G60830.1	Nta.15731	0.430237	actin-related protein 7
A_95_P106442	AT1G75270.1	Nta.1467	0.437712	dehydroascorbate reductase 2
A_95_P265101	AT1G04780.1	Nta.11010	0.40651	Ankyrin repeat family protein
A_95_P259611	###		0.453058	###
A_95_P055601	###		0.445032	###
A_95_P112017	AT5G64140.1	Nta.2249	0.344785	ribosomal protein S28
A_95_P049471	###		0.439516	###
A_95_P055681	AT4G32260.1	Nta.6455	0.453732	ATPase, F0 complex, subunit B/B', bacterial/chloroplast
A_95_P041811	AT1G15660.1	Nta.14940	0.455105	centromere protein C
A_95_P268371	AT4G03400.1	Nta.11693	0.452606	Auxin-responsive GH3 family protein
A_95_P032331	AT2G16430.2	Nta.3922	0.181006	purple acid phosphatase 10
A_95_P070620	AT3G20395.1	Nta.10014	0.328027	RING/U-box superfamily protein
A_95_P109607	AT1G06680.1	Nta.7117	0.448404	photosystem II subunit P-1
A_95_P141972	###		0.427857	###
A_95_P296343	AT5G06570.2	Nta.17408	0.360928	alpha/beta-Hydrolases superfamily protein
A_95_P001571	###	Nta.9193	0.404993	###
A_95_P229949	AT4G32410.1	Nta.1580	0.408931	cellulose synthase 1
A_95_P111602	AT5G38410.1	Nta.6552	0.441208	Ribulose bisphosphate carboxylase (small chain) family protein
A_95_P309368	AT2G25520.1	Nta.20034	0.391578	Drug/metabolite transporter superfamily protein
A_95_P217042	###		0.403699	###
A_95_P027346	AT3G56910.1	Nta.10632	0.387	plastid-specific 50S ribosomal protein 5
A_95_P224907	AT5G23280.1	Nta.310	0.376799	TCP family transcription factor
A_95_P089083	AT4G13850.3	Nta.2905	0.357839	glycine-rich RNA-binding protein 2
A_95_P304813	AT1G76390.2	Nta.19115	0.364215	ARM repeat superfamily protein
A_95_P232859	AT5G03980.1	Nta.2303	0.397574	SGNH hydrolase-type esterase superfamily protein
A_95_P183207	###		0.432768	###
A_95_P279768	AT3G49010.3	Nta.14041	0.372119	breast basic conserved 1
A_95_P004876	AT1G11580.1	Nta.9945	0.297738	methylesterase PCR A
A_95_P297978	###	Nta.17738	0.23443	###
A_95_P090353	AT5G22330.1	Nta.10718	0.31054	P-loop containing nucleoside triphosphate hydrolases superfamily protein
A_95_P134282	AT5G19180.1	Nta.12014	0.305119	E1 C-terminal related 1
A_95_P059181	###		0.283868	###
A_95_P071155	###		0.329169	###
A_95_P022611	AT2G29060.1	Nta.5109	0.373029	GRAS family transcription factor
A_95_P113652	###		0.308299	###
A_95_P275628	AT1G34130.1	Nta.13204	0.336143	staurosporin and temperature sensitive 3-like b
A_95_P142572	###		0.3677	###
A_95_P010956	###		0.331453	###
A_95_P056596	###		0.309679	###
A_95_P164857	AT2G41380.1	Nta.6810	0.176199	S-adenosyl-L-methionine-dependent methyltransferases superfamily protein
A_95_P160447	AT1G65820.1	Nta.2676	0.278989	microsomal glutathione s-transferase, putative
A_95_P304788	AT3G03610.1	Nta.19110	0.476947	ELMO/CED-12 family protein
A_95_P112092	###		0.471324	###
A_95_P222237	###		0.491793	###
A_95_P115912	AT3G62580.1	Nta.1696	0.470734	Late embryogenesis abundant protein (LEA) family protein
A_95_P027786	###		0.461424	###
A_95_P250272	AT4G14500.1	Nta.7203	0.453612	Polyketide cyclase/dehydrase and lipid transport superfamily protein
A_95_P202812	###		0.48965	###
A_95_P031896	AT4G35785.2	Nta.7407	0.496641	RNA-binding (RRM/RBD/RNP motifs) family protein
A_95_P048431	###		0.478851	###
A_95_P139077	AT1G13310.1	Nta.17107	0.435601	Endosomal targeting BRO1-like domain-containing protein
A_95_P129812	AT3G47470.1	Nta.6948	0.468259	light-harvesting chlorophyll-protein complex I subunit A4
A_95_P285213	AT5G66760.1	Nta.15143	0.429843	succinate dehydrogenase 1-1
A_95_P092213	###		0.467637	###
A_95_P016526	AT2G44300.1	Nta.5977	0.464463	Bifunctional inhibitor/lipid-transfer protein/seed storage 2S albumin superfamily protein
A_95_P107552	AT4G05180.1	Nta.7598	0.463077	photosystem II subunit Q-2
A_95_P130922	AT4G23430.2	Nta.808	0.433217	NAD(P)-binding Rossmann-fold superfamily protein
A_95_P309343	###		0.434329	###
A_95_P105597	AT5G38410.1	Nta.9379	0.410956	Ribulose bisphosphate carboxylase (small chain) family protein
A_95_P251662	###		0.473148	###
A_95_P075855	###		0.442406	###
A_95_P159722	AT1G08830.2	Nta.5798	0.417025	copper/zinc superoxide dismutase 1
A_95_P181087	AT5G27700.1	Nta.5400	0.474167	Ribosomal protein S21e
A_95_P008421	###		0.420795	###
A_95_P263656	###	Nta.10711	0.40247	###
A_95_P239519	AT1G79460.1	Nta.4074	0.381584	Terpenoid cyclases/Protein prenyltransferases superfamily protein
A_95_P251862	###		0.389252	###
A_95_P258628	###		0.40778	###
A_95_P239514	AT4G02780.1	Nta.4073	0.216747	Terpenoid cyclases/Protein prenyltransferases superfamily protein
A_95_P102002	AT3G25230.2	Nta.6523	0.429972	rotamase FKBP 1
A_95_P204997	AT3G18280.1	Nta.6607	0.3831	Bifunctional inhibitor/lipid-transfer protein/seed storage 2S albumin superfamily protein
A_95_P004446	AT1G08830.2	Nta.5798	0.450286	copper/zinc superoxide dismutase 1
A_95_P237849	AT4G18960.1	Nta.3650	0.444917	K-box region and MADS-box transcription factor family protein
A_95_P000371	###		0.438477	###
A_95_P160342	AT1G08830.2	Nta.5798	0.45828	copper/zinc superoxide dismutase 1
A_95_P076350	###		0.393243	###
A_95_P000476	AT1G08830.2	Nta.5798	0.453947	copper/zinc superoxide dismutase 1
A_95_P263101	AT3G02600.2	Nta.10589	0.385734	lipid phosphate phosphatase 3
A_95_P157157	###		0.394797	###
A_95_P292573	AT4G33220.1	Nta.16642	0.411545	pectin methylesterase 44
A_95_P260101	###		0.432442	###
A_95_P120242	AT1G08830.2	Nta.5798	0.433786	copper/zinc superoxide dismutase 1
A_95_P019311	AT5G56030.2	Nta.873	0.473324	heat shock protein 81-2
A_95_P112637	###		0.40331	###
A_95_P176437	AT4G35785.2	Nta.7407	0.380779	RNA-binding (RRM/RBD/RNP motifs) family protein
A_95_P316418	###	Nta.21450	0.376109	###
A_95_P119252	###		0.465454	###
A_95_P315403	###	Nta.21244	0.450576	###
A_95_P014866	###		0.380917	###
A_95_P062355	###		0.398342	###
A_95_P160377	###		0.402848	###
A_95_P185092	###		0.468752	###
A_95_P047836	###		0.338424	###
A_95_P146232	###		0.401481	###
A_95_P026591	AT4G31940.1	Nta.4320	0.349242	cytochrome P450, family 82, subfamily C, polypeptide 4
A_95_P007821	AT1G07890.8	Nta.2578	0.367483	ascorbate peroxidase 1
A_95_P219437	###		0.374028	###
A_95_P001091	AT1G26880.1	Nta.2803	0.388237	Ribosomal protein L34e superfamily protein
A_95_P177072	AT5G56030.2	Nta.873	0.444901	heat shock protein 81-2
A_95_P227184	AT3G17800.2	Nta.914	0.35572	Protein of unknown function (DUF760)
A_95_P109077	AT1G80160.2	Nta.2756	0.373265	Lactoylglutathione lyase / glyoxalase I family protein
A_95_P006721	###		0.395778	###
A_95_P135457	AT3G10190.1	Nta.668	0.4632	Calcium-binding EF-hand family protein
A_95_P303558	AT5G53970.1	Nta.18616	0.382683	Tyrosine transaminase family protein
A_95_P115977	AT2G40600.1	Nta.1654	0.340867	appr-1-p processing enzyme family protein
A_95_P139912	AT5G54490.1	Nta.22879	0.442935	pinoid-binding protein 1
A_95_P301938	AT2G01570.1	Nta.18540	0.325931	GRAS family transcription factor family protein
A_95_P010006	###		0.323957	###
A_95_P117162	###		0.358275	###
A_95_P304718	AT4G02760.3	Nta.19096	0.337414	RNI-like superfamily protein
A_95_P183392	AT3G15360.1	Nta.6596	0.33968	thioredoxin M-type 4
A_95_P311058	AT2G26640.1	Nta.20372	0.412703	3-ketoacyl-CoA synthase 11
A_95_P239524	AT1G05160.1	Nta.4075	0.472754	cytochrome P450, family 88, subfamily A, polypeptide 3
A_95_P063900	###	Nta.15200	0.379908	###
A_95_P284918	AT3G12050.1	Nta.15083	0.447315	Aha1 domain-containing protein
A_95_P096038	AT3G12400.1	Nta.11278	0.28864	Ubiquitin-conjugating enzyme/RWD-like protein
A_95_P158072	AT5G06950.4	Nta.8202	0.2912	bZIP transcription factor family protein
A_95_P197242	###		0.305514	###
A_95_P128262	AT3G28480.1	Nta.22624	0.322032	Oxoglutarate/iron-dependent oxygenase
A_95_P258031	AT3G56400.1	Nta.9442	0.442213	WRKY DNA-binding protein 70
A_95_P285103	AT3G50910.1	Nta.15120	0.296112	###
A_95_P096088	AT5G58390.1	Nta.5916	0.431307	Peroxidase superfamily protein
A_95_P089153	###		0.394388	###
A_95_P180757	###		0.427041	###
A_95_P163597	AT3G57730.1	Nta.23312	0.442873	Protein kinase superfamily protein
A_95_P027376	AT5G56030.2	Nta.873	0.279081	heat shock protein 81-2
A_95_P087038	###	Nta.22091	0.441396	###
A_95_P070100	AT1G08450.3	Nta.21574	0.279264	calreticulin 3
A_95_P238739	AT1G15550.1	Nta.3870	0.327148	gibberellin 3-oxidase 1
A_95_P078860	###		0.410474	###
A_95_P059625	###		0.44941	###
A_95_P201137	AT5G61820.1	Nta.192	0.268115	unkown protein
A_95_P102562	AT3G56400.1	Nta.9442	0.346396	WRKY DNA-binding protein 70
A_95_P127332	###		0.327624	###
A_95_P154587	AT2G23190.1	Nta.9164	0.228402	cytochrome P450, family 81, subfamily D, polypeptide 7
A_95_P154357	AT2G05380.1	Nta.26953	0.399449	glycine-rich protein 3 short isoform
A_95_P259086	AT4G30460.1	Nta.9713	0.333788	glycine-rich protein
A_95_P077305	###		0.336939	###
A_95_P273846	AT4G18550.1	Nta.12842	0.290322	alpha/beta-Hydrolases superfamily protein
A_95_P164808	AT2G14580.1	Nta.3703	0.318961	basic pathogenesis-related protein 1
A_95_P000056	AT2G05530.1	Nta.2714	0.336953	Glycine-rich protein family
A_95_P163477	###		0.392546	###
A_95_P000611	AT2G05540.1	Nta.26956	0.462063	Glycine-rich protein family
A_95_P163912	AT5G17330.1	Nta.17829	0.359745	glutamate decarboxylase
A_95_P114342	AT4G34131.1	Nta.2541	0.458111	UDP-glucosyl transferase 73B3
A_95_P216842	AT5G42380.1	Nta.12819	0.312092	calmodulin like 37
A_95_P239099	###		0.322381	###
A_95_P103757	AT2G05380.1	Nta.2985	0.366784	glycine-rich protein 3 short isoform
A_95_P198022	###	Nta.1005	0.322114	###
A_95_P310973	AT3G02300.1	Nta.20355	0.318531	Regulator of chromosome condensation (RCC1) family protein
A_95_P244192	AT3G23790.1	Nta.5614	0.288423	AMP-dependent synthetase and ligase family protein
A_95_P184507	###		0.366008	###
A_95_P030291	###		0.400674	###
A_95_P105482	AT5G56640.1	Nta.26883	0.343521	myo-inositol oxygenase 5
A_95_P163497	###		0.259223	###
A_95_P032946	###		0.328829	###
A_95_P131567	###		0.21775	###
A_95_P104387	AT2G05530.1	Nta.2714	0.344787	Glycine-rich protein family
A_95_P022991	###		0.373692	###
A_95_P136387	###		0.252735	###
A_95_P014236	###		0.21007	###
A_95_P163042	AT4G30440.1	Nta.531	0.198847	UDP-D-glucuronate 4-epimerase 1
A_95_P210662	###		0.263974	###
A_95_P120002	AT2G27830.1	Nta.22399	0.322164	###
A_95_P259376	AT5G59720.1	Nta.9780	0.21573	heat shock protein 18.2
A_95_P271401	AT2G19590.1	Nta.12328	0.146748	ACC oxidase 1
A_95_P132177	###		0.225542	###
A_95_P027736	###		0.458059	###
A_95_P297533	###		0.324387	###
A_95_P176782	###		0.337005	###
A_95_P201607	###		0.240555	###
A_95_P087858	AT1G80160.2	Nta.2756	0.172622	Lactoylglutathione lyase / glyoxalase I family protein
A_95_P127607	###		0.164682	###
A_95_P156347	AT1G75290.1	Nta.5968	0.22527	NAD(P)-binding Rossmann-fold superfamily protein
A_95_P304493	###		0.184847	###
A_95_P164872	AT2G05380.1	Nta.2985	0.330202	glycine-rich protein 3 short isoform
A_95_P138437	AT2G26190.1	Nta.17075	0.290926	calmodulin-binding family protein
A_95_P302048	AT5G02220.1	Nta.18562	0.229894	###
A_95_P297148	AT2G26190.1	Nta.17075	0.210767	calmodulin-binding family protein
A_95_P237924	AT4G31550.2	Nta.3669	0.182873	WRKY DNA-binding protein 11
A_95_P029331	AT2G14960.1	Nta.21811	0.210477	Auxin-responsive GH3 family protein
A_95_P163817	AT3G07600.1	Nta.2613	0.199304	Heavy metal transport/detoxification superfamily protein
A_95_P297218	AT2G36990.1	Nta.17584	0.205176	RNApolymerase sigma-subunit F
A_95_P246342	AT2G27830.1	Nta.6174	0.29825	###
A_95_P109447	AT2G05530.1	Nta.2714	0.264648	Glycine-rich protein family
A_95_P010261	AT1G74310.1	Nta.7443	0.107276	heat shock protein 101
A_95_P287973	AT4G37260.1	Nta.15716	0.163868	myb domain protein 73
A_95_P311258	AT4G36950.1	Nta.20412	0.192161	mitogen-activated protein kinase kinase kinase 21
A_95_P104267	AT2G05380.1	Nta.2985	0.355949	glycine-rich protein 3 short isoform
A_95_P176777	###		0.304789	###
A_95_P259871	###		0.257364	###
A_95_P158972	AT2G05530.1	Nta.2714	0.169534	Glycine-rich protein family
A_95_P061420	AT3G27320.1	Nta.9983	0.106339	alpha/beta-Hydrolases superfamily protein
A_95_P121982	###		0.232383	###
A_95_P008331	###		0.204974	###
A_95_P255899	AT4G11070.2	Nta.8886	0.376581	WRKY family transcription factor
A_95_P185067	AT3G07600.1	Nta.2613	0.111165	Heavy metal transport/detoxification superfamily protein
A_95_P257194	AT1G56050.1	Nta.9211	0.0938671	GTP-binding protein-related
A_95_P234064	AT3G07600.1	Nta.2613	0.111614	Heavy metal transport/detoxification superfamily protein
A_95_P218347	AT2G02990.1	Nta.3720	0.153423	ribonuclease 1
A_95_P251877	AT1G75290.1	Nta.7678	0.189835	NAD(P)-binding Rossmann-fold superfamily protein
A_95_P103367	AT2G05380.1	Nta.2985	0.252077	glycine-rich protein 3 short isoform
A_95_P007151	###		0.0800271	###
A_95_P156937	AT2G05380.1	Nta.2985	0.232507	glycine-rich protein 3 short isoform
A_95_P299193	AT2G01570.1	Nta.17991	0.213735	GRAS family transcription factor family protein
A_95_P194052	###		0.310533	###
A_95_P303283	###	Nta.18809	0.0705188	###
A_95_P266246	###	Nta.11253	0.0943362	###
A_95_P283403	###	Nta.14773	0.0903479	###
A_95_P105522	###		0.0474821	###
A_95_P032891	AT3G56400.1	Nta.8175	0.0998452	WRKY DNA-binding protein 70
A_95_P022446	AT4G27280.1	Nta.2982	0.0289606	Calcium-binding EF-hand family protein
A_95_P252864	AT3G56400.1	Nta.8175	0.0853014	WRKY DNA-binding protein 70
A_95_P273796	AT3G56400.1	Nta.12832	0.117736	WRKY DNA-binding protein 70
A_95_P013341	AT1G73325.1	Nta.6641	0.236339	Kunitz family trypsin and protease inhibitor protein
A_95_P304688	AT5G52020.1	Nta.19090	0.0130436	Integrase-type DNA-binding superfamily protein
A_95_P202662	###		0.0183689	###
